# Supplementary material for: High doses of rosuvastatin induce impaired branched‐chain amino acid catabolism and lead to insulin resistance
Source: Exp Physiol. 2023 May 4;108(7):961–74. doi: 10.1113/EP090305 (PMC10988443; doi:10.1113/EP090305)
Supplement: Supplementary file 1 — Statistical Summary Document [file EPH-108-961-s001.xlsx]

## Sheet: Statistical Summary Table
Statistical Summary Document
Manuscript Title: Rosuvastatin induces impaired branched-chain amino acid catabolism and leads to insulin resistance
Authors: Xue Bai, Xingzhen Long, Fang Song, Baolin Chen, Changcheng Sheng, Cailin Tang, Li Li, Jiaxing Zhang, Rui Zhang, Jiquan Zhang, Jiali Li
Animal model used, if applicable:
Underlying hypothesis: The mechanism underlying rosuvastatin-related new-onset diabetes and highlights the rationale of intervening in BCAA catabolism to prevent the adverse effects of rosuvastatin.
Definitions of ‘n’: n=5 (1-18); n=3 (19-20)
Statistical summary table:
Experimental question number	Finding/ conclusion	Experimental location/variable	Mean value	Standard Deviation	n	Exact P value	Figure/table in which data are presented	Units	Data comparisons	Statistical test	Any other experimental factors	Comments
Multiple tests of the same question are shown in different rows		e.g. cortex vs cerebellum or genotype	(or other summary statistic)	(SD)	(value)	If P is considered significant against a stated confidence limit, authors may indicate this in bold.The exact value must be stated unless P is less than 0.0001, in which case < is permitted.			e.g. WT vs KO		e.g. subjects’ age or sex	e.g. observation
1	No difference was identified in body weight at 4, 8, 12 week	body weight	control:16.7, 22,51, 25.9; Rosuvastatin:17.38, 20.45, 26.71	control:2.51, 2.78, 2.77; Rosuvastatin:2.29,2.62, 2.84	5	P=0.99, 0.858, 0.99	Fig 1A	g	control vs. rosuvastatin	1way ANOVA
2	No difference was identified in fasting blood glucose at 4, 8, 13 week	Fasting blood glucose	control:5.9, 5.1, 5.5; Rosuvastatin:5.87, 5.5, 5.71	control:0.28, 0.44, 0.31; Rosuvastatin:0.30, 0.27, 0.39	5	p=0.99, 0.21, 0.71	Fig 1B	mmol/L	control vs. rosuvastatin	1way ANOVA
2	No difference was identified in fasting blood glucose at 4, 8, 13 week	Fasting blood glucose	4 weeks：control 5.9；Rosuvastatin 5.87;	4 weeks：control 0.28；Rosuvastatin 0.3;	5	p=0.998	Fig 1B	mmol/L	4 weeks：control vs. Rosuvastatin	2way ANOVA
			8 weeks: control 5.1; Rosuvastatin 5.5;	8 weeks: control 0.44; Rosuvastatin 0.27;		p=0.205			8 weeks: control vs. Rosuvastatin
			12 weeks: control 5.5; Rosuvastatin 5.71;	12 weeks: control 0.31; Rosuvastatin 0.39;		p=0.707			12 weeks: control vs. Rosuvastatin
3	No difference was identified in fasting insulin at 4, 8, 14 week	Fasting insulin	control:98.6, 83.3, 96.7; Rosuvastatin:87.3, 79.8, 77.4	control:4.53, 40.7, 7.75; Rosuvastatin:10.09, 13.87, 14.30	5	p=0.6, 0.16, 0.06	Fig 1C	pmol/L	control vs. rosuvastatin	1way ANOVA
3	No difference was identified in fasting insulin at 4, 8, 14 week	Fasting insulin	4 weeks：control 98.6；Rosuvastatin 87.3;	4 weeks：control 4.53；Rosuvastatin 10.09;	5	p=0.219	Fig 1C	pmol/L	4 weeks：control vs. Rosuvastatin	2way ANOVA
			8 weeks: control 83.3; Rosuvastatin 79.8;	8 weeks: control 40.7; Rosuvastatin 13.87;		p=0.003			8 weeks: control vs. Rosuvastatin
			12 weeks: control 96.7; Rosuvastatin 77.4;	12 weeks: control 7.75; Rosuvastatin 14.3;		p=0.013			12 weeks: control vs. Rosuvastatin
4	mice in the rosuvastatin group had a significantly lower glucose tolerance ability than the control mice	Glucose level	control:5.13, 22.76, 20.51, 15.78, 10.35, 7.64; Rosuvastatin:5.21, 25.34, 27.47, 23.22, 15.54, 9.33	control:0.26, 1.49, 1.54, 1.24, 1.15, 1.15; Rosuvastatin:0.42, 1.33, 3.05, 3.26, 1.79, 1.73	5	P＞0.99；P=0.063; 0.013; 0.01; 0,012; 0.30	Fig 1D	mmol/L	control vs. rosuvastatin	1way ANOVA
4	mice in the rosuvastatin group had a significantly lower glucose tolerance ability than the control mice	Glucose level	0：control 5.13；Rosuvastatin 5.21;	0：control 0.26；Rosuvastatin 0.42;	5	p＞0.999	Fig 1D	mmol/L	0：control vs. Rosuvastatin	2way ANOVA
			15: control 22.76; Rosuvastatin 25.34;	15: control 1.49; Rosuvastatin 1.33;		p=0.621			15: control vs. Rosuvastatin
			30: control 20.51; Rosuvastatin 27.47;	30: control 1.54; Rosuvastatin 3.05;		p=0.03			30: control vs. Rosuvastatin
			60：control 15.78；Rosuvastatin 23.22;	60：control 1.24；Rosuvastatin 3.26;		p=0.01			60：control vs. Rosuvastatin
			90: control 10.35; Rosuvastatin 15.54;	90: control 1.15; Rosuvastatin 1.79;		p=0.37			90: control vs. Rosuvastatin
			120: control 7.64; Rosuvastatin 9.33;	120: control 1.15; Rosuvastatin 1.73;		p=0.917			120: control vs. Rosuvastatin
5	Both rosuvastatin-treated and control mice had raised plasma insulin levels with no significant difference	Insulin level	control:110, 106, 240, 135, 107; Rosuvastatin:98.26, 95.34, 232.68, 133.66, 112.32	control:15.51, 9.09, 22.24, 18.32, 12.54; Rosuvastatin:15.98, 27.91, 20.95, 21.73, 18.98	5	P=0.87; 0.90; 0.98; ＞0.99; 0.99	Fig 1E	pmol/L	control vs. rosuvastatin	1way ANOVA
5	Both rosuvastatin-treated and control mice had raised plasma insulin levels with no significant difference	Insulin level	0：control 110；Rosuvastatin 98.26;	0：control 15.51；Rosuvastatin 15.98;	5	p=0.87	Fig 1E	pmol/L	0：control vs. Rosuvastatin	2way ANOVA
			30: control 106; Rosuvastatin 95.34;	30: control 9.09; Rosuvastatin 27.91;		p=0.898			30: control vs. Rosuvastatin
			60：control 240；Rosuvastatin 232.68;	60：control 22.24；Rosuvastatin 20.95;		p=0.981			60：control vs. Rosuvastatin
			90: control 135; Rosuvastatin 133.66;	90: control 18.32; Rosuvastatin 21.73;		p＞0.999			90: control vs. Rosuvastatin
			120: control 107; Rosuvastatin 112.32;	120: control 12.54; Rosuvastatin 18.98;		p＞0.998			120: control vs. Rosuvastatin
6	continuous rosuvastatin administration of rosuvastatin for 12 weeks appeared to have minimal effects on serum cholesterol	serum cholesterol	control:61.38; Rosuvastatin:58.46	control:10.45; Rosuvastatin:12.85	5	P=0.70	Fig 2A	mg/dl	control vs. rosuvastatin	t-test
7	continuous rosuvastatin administration of rosuvastatin for 12 weeks appeared to have minimal effects on triglyceride	triglyceride	control:48.91; Rosuvastatin:51.42	control:11.91; Rosuvastatin:11.31	5	P=0.74	Fig 2B	mg/dl	control vs. rosuvastatin	t-test
8	continuous rosuvastatin administration of rosuvastatin for 12 weeks appeared to have minimal effects on high-density lipoprotein-cholesterol	high-density lipoprotein-cholesterol	control:45.70; Rosuvastatin:47.06	control:8.92; Rosuvastatin:10.38	5	P=0.83	Fig 2C	mg/dl	control vs. rosuvastatin	t-test
9	continuous rosuvastatin administration of rosuvastatin for 12 weeks appeared to have minimal effects on free fatty acids		control:1; Rosuvastatin:1.13	control:0.14; Rosuvastatin:0.21	5	P=0.21	Fig 2D	/	control vs. rosuvastatin	t-test
10	continuous rosuvastatin administration of rosuvastatin for 12 weeks appeared to have minimal effects on beta-hydroxybutyrate	beta-hydroxybutyrate	control:0.12; Rosuvastatin:0.13	control:0.04; Rosuvastatin:0.04	5	P=0.68	Fig 2E	mM	control vs. rosuvastatin	t-test
11	mice in the rosuvastatin group exhibited significantly greater serum BCA levels than mice in the control group	serum BCA	control:434.5; Rosuvastatin:567.6	control:24.34; Rosuvastatin:25.19	5	P<0.001	Fig 2F	μM	control vs. rosuvastatin	t-test
12	the white adipose tissue of rosuvastatin-treated mice showed significantly reduced mRNA expressions of BCAT2 and PP2Cm, as well as significantly higher mRNA expression of BCKDK	mRNA in white adipose	BCAT2: 1 vs.0.66; BCKDHA: 1 vs.0.74; BCKDHB: 1 vs.0.76; DBT: 1 vs.0.78; PP2Cm: 1 vs. 0.66; BCKDK: 1 vs.1.41;	BCAT2:0.15 vs. 0.08; BCKDHA: 0.09 vs. 0.08; BCKDHB: 0.11 vs.0.08; DBT: 0.13 vs.0.09; PP2Cm: 0.10 vs.0.08; BCKDK: 0.12 vs.0.08;	5	P= 0.02; 0.28; 0.2; 0.11; 0.03; 0.04	Fig 3A	/	control vs. rosuvastatin	1way ANOVA
13	the liver tissue of rosuvastatin-treated mice showed significantly reduced mRNA expressions of BCAT2 and PP2Cm, as well as significantly higher mRNA expression of BCKDK	mRNA in liver	BCAT2: 1 vs.0.80; BCKDHA: 1 vs. 0.88; BCKDHB: 1 vs. 0.85; DBT: 1 vs. 0.82; PP2Cm: 1 vs. 0.78; BCKDK: 1 vs. 1.29;	BCAT2: 0.1 vs. 0.1; BCKDHA: 0.11 vs. 0.09; BCKDHB: 0.12 vs. 0.07; DBT: 0.09 vs. 0.09; PP2Cm: 0.13 vs.0.07; BCKDK: 0.1 vs. 0.12;	5	P=0.12; 0.3; 0.12; 0.11; 0.07; 0.12	Fig 3B	/	control vs. rosuvastatin	1way ANOVA
14	the skeletal muscle tissue of rosuvastatin-treated mice showed significantly reduced mRNA expressions of BCAT2 and PP2Cm, as well as significantly higher mRNA expression of BCKDK	mRNA in skeletal muscle	BCAT2: 1 vs. 0.63; BCKDHA: 1 vs. 0.68; BCKDHB: 1 vs. 0.69; DBT: 1 vs. 0.68; PP2Cm: 1 vs. 0.51; BCKDK: 1 vs. 0.11;	BCAT2: 0.11 vs. 0.09; BCKDHA: 0.09 vs. 0.09; BCKDHB: 0.13 vs. 0.07; DBT: 0.11 vs. 0.09; PP2Cm: 0.10 vs. 0.06; BCKDK: 0.09 vs. 0.11;	5	P=0.02; 0.07; 0.12; 0.09; 0.02; 0.01	Fig 3C	/	control vs. rosuvastatin	1way ANOVA
15	the amount of BCKDK in rosuvastatin-treated mice skeletal muscle tissues was considerably higher than that in the control group	BCKD activity	control: 5.87; rosuvastatin:12.34	control: 1.54 rosuvastatin:2.10	5	P=0.05	Fig 3D	nmol/min/mg protein	control vs. rosuvastatin	t-test
16	the protein level of PP2Cm in skeletal muscle tissues was significantly reduced following rosuvastatin treatments, while that of BCKDK was increased.	Protein expression	PP2Cm:1 vs.0.48; BCKDK:1 vs.1.83;	PP2Cm:0.21 vs.0.11; BCKDK:0.11 vs.0.12;	5	P=0.02; 0.02;	Fig 3E	/	control vs. rosuvastatin	t-test
17	Rosuvastatin dose-dependently inactivated the Akt and GSK3β signaling at high doses of µM levels, while Rosuvastatin at a low therapeutic dose of 10 nM did not affect the Akt and GSK3β signaling in C2C12 cells.	Protein expression of p-AKT/AKT	0nM:1;10nM:1.02;10μM:0.74;25μM:0.45;	0nM:0.18;10nM:0.14;10μM:0.09;25μM:0.07;	5	P=0.024	Fig 4A-1	/	0nM vs.10μM	1way ANOVA
						P=0.013			10μM vs.25μM
		Protein expression of p-GSK3β/GSK3β	0nM:1;10nM:1.02;10μM:0.71;25μM:0.45;	0nM:0.17;10nM:0.12;10μM:0.12;25μM:0.05;	5	P=0.009	Fig 4A-2	/	0nM vs.10μM	1way ANOVA
						P=0.015			10μM vs.25μM
18	Rosuvastatin dose-dependently increased the BCAA levels at high doses of µM levels, while Rosuvastatin at a low therapeutic dose of 10 nM did not affect BCAA levels in C2C12 cells.	BCAA	0nM:15.62;10nM:14.9;10μM:20.88;25μM:16.54;	0nM:1.73;10nM:2.23;10μM:2.33;25μM:1.49;	5	P=0.013	Fig 4B	nmol/10^6	0nM vs.10μM	1way ANOVA
						P=0.015		nmol/10^6	10μM vs.25μM
19	the group that received only rosuvastatin treatment alone appeared to have slightly but not marginally reduced glucose absorption in C2C12 cells	Glucose uptake	control: 100; insulin: 147.8; rosuvastatin: 71.6; insulin+rosuvastatin: 103.8	control: 5.92; insulin: 7.59; rosuvastatin: 6.4; insulin+rosuvastatin: 5.21	5	P<0.001	Fig 4C	/	control vs . Insulin	1way ANOVA
						P=0.002		/	control vs.rosuvastatin
						P<0.001		/	insulin vs. rosuvastin
						P<0.001		/	insulin vs. insulin+rosuvastin
						P<0.001		/	rosuvastatin vs. insulin+rosuvastatin
19	the group that received only rosuvastatin treatment alone appeared to have slightly but not marginally reduced glucose absorption in C2C12 cells	Glucose uptake	control: NC 88.78, Rosuvastatin 71.6;	control: NC 3.985, Rosuvastatin 6.4;	5	P=0.011	Fig 4C	/	control: NC vs. Rosuvastatin	2way ANOVA
			Insulin: NC 147.8, Rosuvastatin 103.8;	Insulin: NC 7.59, Rosuvastatin 5.21;		P<0.001		/	Insulin: NC vs. Rosuvastatin
20	Insulin stimulation increased Akt and GSK3β phosphorylation in control cells, while simultaneous treatments with rosuvastatin reversed these increases	Protein expression of p-AKT/AKT	control: 1; insulin: 1.95; rosuvastatin: 0.56; insulin+rosuvastatin: 1.04	control: 0.16; insulin: 0.18; rosuvastatin: 0.13; insulin+rosuvastatin: 0.14	5	P<0.001	Fig 4D-1	/	control vs . Insulin	1way ANOVA
						P=0.001		/	control vs.rosuvastatin
						P<0.001		/	insulin vs. rosuvastin
						P<0.001		/	insulin vs. insulin+rosuvastin
						P=0.001		/	rosuvastatin vs. insulin+rosuvastatin
		Protein expression of p-GSK3β/GSK3β	control: 1; insulin: 1.67; rosuvastatin: 0.63; insulin+rosuvastatin: 0.97	control: 0.16; insulin: 0.15; rosuvastatin: 0.14; insulin+rosuvastatin: 0.13	5	P<0.001	Fig 4D-2	/	control vs . Insulin	1way ANOVA
						P=0.004		/	control vs.rosuvastatin
						P<0.001		/	insulin vs. rosuvastin
						P<0.001		/	insulin vs. insulin+rosuvastin
						P=0.008		/	rosuvastatin vs. insulin+rosuvastatin
20	Insulin stimulation increased Akt and GSK3β phosphorylation in control cells, while simultaneous treatments with rosuvastatin reversed these increases	Protein expression of p-AKT/AKT	control: NC 1, Rosuvastatin 0.56;	control: NC 0.16, Rosuvastatin 0.13;	5	P<0.001	Fig 4D-1	/	control: NC vs. Rosuvastatin	2way ANOVA
			Insulin: NC 1.95, Rosuvatatin 1.04;	Insulin: NC 0.18, Rosuvatatin 0.14;		P<0.001		/	Insulin: NC vs. Rosuvastatin
		Protein expression of p-GSK3β/GSK3β	control: NC 1, Rosuvastatin 0.63;	control: NC 0.16, Rosuvastatin 0.14;	5	P=0.0017	Fig 4D-2	/	control: NC vs. Rosuvastatin	2way ANOVA
			Insulin: NC 1.67, Rosuvatatin 0.97;	Insulin: NC 0.15, Rosuvatatin 0.13;		P<0.0001		/	Insulin: NC vs. Rosuvastatin
21	Insulin treatments resulted in lower BCAA levels, which were restored by adding more rosuvastatin	BCAA	control: 14.6; insulin: 10.58; rosuvastatin: 18.8; insulin+rosuvastatin: 13.9	control: 1.37; insulin: 1.28; rosuvastatin: 1.62; insulin+rosuvastatin: 1.14	5	P=0.001	Fig 4E	nmol/10^6	control vs . Insulin	1way ANOVA
						P<0.001		nmol/10^6	control vs.rosuvastatin
						P<0.001		nmol/10^6	insulin vs. rosuvastin
						P=0.007		nmol/10^6	insulin vs. insulin+rosuvastin
						P<0.001		nmol/10^6	rosuvastatin vs. insulin+rosuvastatin
21	Insulin treatments resulted in lower BCAA levels, which were restored by adding more rosuvastatin	BCAA	control: NC 14.6, Rosuvastatin 18.8;	control: NC 1.37, Rosuvastatin 1.62;	5	P<0.001	Fig 4E	nmol/10^6	control: NC vs. Rosuvastatin	2way ANOVA
			Insulin: NC 10.58, Rosuvatatin 13.9;	Insulin: NC 1.28, Rosuvatatin 1.14;		P=0.003		nmol/10^6	Insulin: NC vs. Rosuvastatin
22	Insulin challenge in C2C12 cells dramatically elevated the mRNA levels of BCAAs catabolism-associated genes including BCAT2 and PP2Cm while significantly reduced mRNA level of BCKDK, which was again reversed by additional rosuvastatin stimulation	mRNA expression	BCAT2: 1 vs.1.53 vs. 0.65 vs. 1; BCKDHA: 1 vs.1.24 vs. 0.82 vs. 1.02; BCKDHB: 1 vs.1.26 vs. 0.78 vs. 0.98; DBT: 1 vs.1.39 vs. 0.82 vs. 0.91; PP2Cm: 1 vs. 1.84 vs. 0.39 vs. 0.6; BCKDK: 1 vs.0.52 vs. 1.96 vs. 1.07;	P= (BCAT2); (BCKDHA); (BCKDHB); (DBT) ; (PP2Cm) ; (BCKDK)	5	all P<0.001	Fig 4F	/	control vs . Insulin	1way ANOVA
						all P<0.001 except BCKDHA P=0.002		/	control vs.rosuvastatin
						all P<0.001		/	insulin vs. rosuvastin
						all P<0.001		/	insulin vs. insulin+rosuvastin
						P<0.001(BCAT2); =0.02 (BCKDHA); =0.006(BCKDHB);=0.02 (DBT) ; =0.01(PP2Cm) ; <0.001(BCKDK)		/	rosuvastatin vs. insulin+rosuvastatin
22	Insulin challenge in C2C12 cells dramatically elevated the mRNA levels of BCAAs catabolism-associated genes including BCAT2 and PP2Cm while significantly reduced mRNA level of BCKDK, which was again reversed by additional rosuvastatin stimulation	mRNA expression	BCAT2: control 1; control+rosuvastatin 0.64; insulin 1.47; insulin+rosuvastin 0.96	BCAT2: control 0.17; control+rosuvastatin 0.55; insulin 0.32; insulin+rosuvastin 0.69	5	all P<0.001 except BCKDHA P=0.002	Fig 4F	/	control vs. control+rosuvastatin	2way ANOVA
			BCKDHA: control 1; control+rosuvastatin 0.73; insulin 1.31; insulin+rosuvastin 0.94	BCKDHA: control 0.08; control+rosuvastatin 0.46; insulin 0.18; insulin+rosuvastin 0.56				/
			BCKDHB: control 1; control+rosuvastatin 0.71; insulin 1.34; insulin+rosuvastin 0.95	BCKDHB: control 0.10; control+rosuvastatin 0.48; insulin 0.21; insulin+rosuvastin 0.58	5			/
			DBT: control 1; control+rosuvastatin 0.72; insulin 1.32; insulin+rosuvastin 0.93	DBT: control 0.09; control+rosuvastatin 0.47; insulin 0.20; insulin+rosuvastin 0.58	5	all P<0.001		/	insulin vs. insulin+rosuvastin
			PP2Cm: control 1; control+rosuvastatin 0.32; insulin 1.82; insulin+rosuvastin 0.55	PP2Cm: control 0.49; control+rosuvastatin 0.87; insulin 1.1; insulin+rosuvastin 1.46	5			/
			BCAT2: control 1; control+rosuvastatin 2.13; insulin 0.46; insulin+rosuvastin 1.02	BCAT2: control 0.35; control+rosuvastatin 0.92; insulin 0.73; insulin+rosuvastin 1.29	5			/
23	Immunoblot tests identified PP2Cm shRNA-1 as the most effective sequence for silencing PP2Cm expression through infection with PP2Cm-specific shRNA lentivirus.	Protein expression	control: 1; PP2Cm shRNA-1: 0.32; PP2Cm shRNA-2: 0.64; PP2Cm shRNA-3: 0.59	control: 0.13; PP2Cm shRNA-1: 0.095; PP2Cm shRNA-2: 0.06; PP2Cm shRNA-3: 0.12	3	P=0.002	Fig 5A	/	control vs . PP2Cm shRNA-1	1way ANOVA
						P=0.028		/	control vs.PP2Cm shRNA-2
						P=0.014		/	control vs.PP2Cm shRNA-3
24	The phosphorylated form of BCKD significantly increased after the reduction of PP2Cm in C2C12 myoblasts, although total BCKD remained unaltered	Protein expression	control: 1; PP2Cm shRNA-1: 1.71	control: 0.17; PP2Cm shRNA-1: 0.18	3	P=0.015	Fig 5B	/	control vs. PP2Cm shRNA-1	t-test
25	The ability of insulin and rosuvastatin in regulating glucose absorption in control C2C12 cells was found to be nearly completely lost in PP2Cm-silenced C2C12 cells	Glucose uptake	control: 100; insulin: 152.4; rosuvastatin: 72.3; insulin+rosuvastatin: 101.2; PP2Cm shRNA-1: 48.2; Insulin+PP2Cm shRNA-1: 49.1; rosuvastatin+PP2Cm shRNA-1: 46.4; Insulin+rosuvastatin+PP2Cm shRNA-1: 50.7	control: 4.4; insulin: 8.1; rosuvastatin:3.16; insulin+rosuvastatin: 5.81; PP2Cm shRNA-1: 5.48; Insulin+PP2Cm shRNA-1: 6.7; rosuvastatin+PP2Cm shRNA-1: 8.53; Insulin+rosuvastatin+PP2Cm shRNA-1: 7.65	3	P<0.001	Fig 5C	/	insulin vs. insulin+PP2Cm shRNA-1	1way ANOVA
						P=0.003		/	Rosuvastatin vs. rosuvastatin+PP2Cm shRNA-1
						P<0.001		/	Insulin+PP2Cm shRNA-1 vs. insulin+rosuvastatin+PP2Cm shRNA-1
25	The ability of insulin and rosuvastatin in regulating glucose absorption in control C2C12 cells was found to be nearly completely lost in PP2Cm-silenced C2C12 cells	Glucose uptake	shRNA： Control+NC 100；Control+Rosuvastatin 72.3；Insulin+NC 152.4; Insulin+Rosuvastatin 101.2 PP2Cm-shRNA-1: Control+NC 48.2；Control+Rosuvastatin 46.4；Insulin+NC 49.1; Insulin+Rosuvastatin 50.6	shRNA： Control+NC 4.4；Control+Rosuvastatin 3.16；Insulin+NC 8.1; Insulin+Rosuvastatin 5.81 PP2Cm-shRNA-1: Control+NC 5.48；Control+Rosuvastatin 8.53；Insulin+NC 6.7; Insulin+Rosuvastatin 7.65	3	P=0.0015	Fig 5C	/	shRNA： Control+NC vs. Control+Rosuvastatin	3way ANOVA
						P<0.0001		/	shRNA： Insulin+NC vs. Insulin+Rosuvastatin
						P＞0.9999		/	PP2Cm-shRNA-1: Control+NC vs. Control+Rosuvastatin
								/	PP2Cm-shRNA-1: Insulin+NC vs. Insulin+Rosuvastatin
26	The ability of insulin and rosuvastatin in regulating Akt and GSK3β signaling in control C2C12 cells was found to be nearly completely lost in PP2Cm-silenced C2C12 cells	Protein expression of p-GSK3β/GSK3β	control: 1; insulin: 1.99; rosuvastatin: 0.54; insulin+rosuvastatin: 1.06; PP2Cm shRNA-1: 0.42; Insulin+PP2Cm shRNA-1: 0.45; rosuvastatin+PP2Cm shRNA-1: 0.41; Insulin+rosuvastatin+PP2Cm shRNA-1: 0.44	control: 0.17; insulin: 0.14; rosuvastatin: 0.13; insulin+rosuvastatin: 0.12; PP2Cm shRNA-1: 0.11; Insulin+PP2Cm shRNA-1: 0.095; rosuvastatin+PP2Cm shRNA-1: 0.11; Insulin+rosuvastatin+PP2Cm shRNA-1: 0.11	3	P<0.001	Fig 5E-1	/	insulin vs. insulin+PP2Cm shRNA-1	1way ANOVA
									Insulin+PP2Cm shRNA-1 vs. insulin+rosuvastatin+PP2Cm shRNA-1
		Protein expression of p-AKT/AKT	control: 1; insulin: 1.67; rosuvastatin: 0.63; insulin+rosuvastatin: 0.97; PP2Cm shRNA-1: 0.55; Insulin+PP2Cm shRNA-1: 0.56; rosuvastatin+PP2Cm shRNA-1: 0.55; Insulin+rosuvastatin+PP2Cm shRNA-1: 0.54	control: 0.12; insulin: 0.11; rosuvastatin: 0.13; insulin+rosuvastatin: 0.14; PP2Cm shRNA-1: 0.095; Insulin+PP2Cm shRNA-1: 0.06; rosuvastatin+PP2Cm shRNA-1: 0.12; Insulin+rosuvastatin+PP2Cm shRNA-1: 0.12	3		Fig 5E-2	/	insulin vs. insulin+PP2Cm shRNA-1	1way ANOVA
						P=0.006			Insulin+PP2Cm shRNA-1 vs. insulin+rosuvastatin+PP2Cm shRNA-1
26	The ability of insulin and rosuvastatin in regulating Akt and GSK3β signaling in control C2C12 cells was found to be nearly completely lost in PP2Cm-silenced C2C12 cells	Protein expression of p-GSK3β/GSK3β	shRNA-NC： Control+NC 1；Control+Rosuvastatin 0.54；Insulin+NC 1.99; Insulin+Rosuvastatin 1.06 PP2Cm-shRNA-1: Control+NC 0.42；Control+Rosuvastatin 0.41；Insulin+NC 0.45; Insulin+Rosuvastatin 0.44	shRNA-NC： Control+NC 0.17；Control+Rosuvastatin 0.13；Insulin+NC 0.14; Insulin+Rosuvastatin 0.12 PP2Cm-shRNA-1: Control+NC 0.11；Control+Rosuvastatin 0.11；Insulin+NC 0.095; Insulin+Rosuvastatin 0.11	3	P=0.0080	Fig 5E-1	/	shRNA-NC： Control+NC vs. Control+Rosuvastatin	3way ANOVA
						P<0.0001			shRNA-NC： Insulin+NC vs. Insulin+Rosuvastatin
						P＞0.9999			PP2Cm-shRNA-1: Control+NC vs. Control+Rosuvastatin
									PP2Cm-shRNA-1: Insulin+NC vs. Insulin+Rosuvastatin
		Protein expression of p-AKT/AKT	shRNA-NC： Control+NC 1；Control+Rosuvastatin 0.63；Insulin+NC 1.67; Insulin+Rosuvastatin 0.97 PP2Cm-shRNA-1: Control+NC 0.55；Control+Rosuvastatin 0.55；Insulin+NC 0.56; Insulin+Rosuvastatin 0.54	shRNA-NC： Control+NC 0.12；Control+Rosuvastatin 0.13；Insulin+NC 0.11; Insulin+Rosuvastatin 0.14 PP2Cm-shRNA-1: Control+NC 0.06；Control+Rosuvastatin 0.12；Insulin+NC 0.06; Insulin+Rosuvastatin 0.12	3	P=0.021	Fig 5E-2	/	shRNA-NC： Control+NC vs. Control+Rosuvastatin	3way ANOVA
						P<0.001			shRNA-NC： Insulin+NC vs. Insulin+Rosuvastatin
						P＞0.999			PP2Cm-shRNA-1: Control+NC vs. Control+Rosuvastatin
									PP2Cm-shRNA-1: Insulin+NC vs. Insulin+Rosuvastatin
